# Supplementary material for: Ultrasound Muscle Evaluation for Predicting the Prognosis of Patients with Head and Neck Cancer: A Large-Scale and Multicenter Prospective Study
Source: Nutrients. 2024 Jan 29;16(3):387. doi: 10.3390/nu16030387 (PMC10857428; doi:10.3390/nu16030387)
Supplement: Supplementary file 1 [file nutrients-16-00387-s001.zip]

Archive with 1 entries (1 files):
- nutrients-2830932-supplementary.pdf
